# Supplementary material for: Patterns of gene expression in microarrays and expressed sequence tags from normal and cataractous lenses
Source: Hum Genomics. 2012 Sep 1;6(1):14. doi: 10.1186/1479-7364-6-14 (PMC3563465; doi:10.1186/1479-7364-6-14)
Supplement: Additional file 1 — Table S2. List of all genes and their expression in different conditions of the lens. [file 1479-7364-6-14-S1.xlsx]

## Sheet: Sheet1
name	accession numbers	Lens	More in lens	Up in Sparc	Down in Sparc	Up in cataract	Down in cataract	Up in regeneration	Down in regeneration	Cytoskeleton	Oxidation	Protease	Transcription factors	Growth factors, cytokine etc	Apoptosis
(guanine nucleotide exchange protein)
20-a (3-a)-hydroxysteroid dehydrogenase	AK000605
28S ribosomal RNA gene	M27830, M11167
3-hydroxy-3-methylglutaryl-Coenzyme A reductase	AL518627
3-hydroxy-3-methylglutaryl-Coenzyme A synthase 2	U12791
4-hydroxyphenylpruvate dioxygenase	NM_002150
5-methyltetrahydrofolate-homocysteine methyltransferase	AK085987
5-oxoprolinase (ATP-hydrolysing)	BC034522
63% protein similarity to: (AF082568) zinc finger 1 type transcription factor MZF-3 [Mus musculus]
6-pyruvoyl-tetrahydropterin synthasedimerization	NM_000281
88% protein similarity to: SWI/SNF related a 4 1 tubulin-specific chaperone D	AL133562
a disintegrin-like and metalloprotease (reprolysin type) with thrombospondin type 1 motif, 8	AF175282
a enolase	M14328
Abelson helper integration site	AY133242
achaete-scute complex homolog-like 1 (Drosophila)	AI415258
achaete-scute complex homolog-like 3 (Drosophila)	AI415295
acid sphingomyelinase-like phosphodiesterase	AA873600
acidic ribosomal phosphoprotein P0	BC011291
Actin beta	BC001301, NM_001101
actin binding LIM protein 1	BC002448
Actin gamma 1	BC000292
Actin related protein 2/3 complex, subunit 1B	BC010275
actin related protein 2/3 complex, subunit 3 (21 kD)	AF006086
actinin alpha 4	D89980
Actin-related protein 10 homolog (S. cerevisiae)	AI326428
actin-related protein T1	AK006855
activating signal cointegrator 1 complex subunit 1	BC030905
activating transcription factor 4 (ATF4)	XM_010004
ADAM 15 (metargidin)
ADAMTS9
Adaptor-related protein complex 2, mu 1 subunit	NM_004068
Adaptor-related protein complex 2, sigma 1 subunit	NM_021575
adducin 1 (alpha)	L07261, NM_014190
adducin 3 (gamma)	AI763123
adenine nucleotide translocator), member 6
adenomatosis polyposis coli	AI451571
adenosine A2a receptor	AI465291
adenosine deaminase, RNA-specific	AI449308
adipose differentiation related protein Mm.381	NM_007408.2
Adipose specific 2	NM_006829
ADP-ribosylation factor 1	AI324265
ADP-ribosylation factor 6	AI449299
ADP-ribosyltransferase 5	AI323430
aflatoxin aldehyde reductase (AKR7A2)	XM_001438
albumin 1, Mm.16773	NM_009654.1
Alcohol dehydrogenase 6A (class V)	AK007397
Alcohol dehydrogenase 7 (class IV), mu or sigma polypeptide	U76732
Aldehyde dehydrogenase family 3, subfamily A1	AF072815
aldehyde oxidase 1
aldolase 3, C isoform	AI327146
Allograft inflammatory factor 1	BC021539
alpha thalassemiamental retardation syndrome X-linked	AI650257
alpha-2-HS-glycoprotein	BG538564
Alpha-actinin-2 associated LIM protein mRNA, alternatively spliced product	AF002280
Ancient ubiquitous protein 1	NM_012103
ankyrin 2, neuronal	X56958
ankyrin 3, epithelial	AF212924
ankyrin repeat and BTB (POZ) domain containing 1	AB053477
ankyrin repeat and SOCS box-containing protein 7	AF398968
annexin A2 Mm.584	NM_007585.2
annexin A4	U72941
annexin A7	BC002632
antigen identified by monoclonal antibody Ki 67	AI428398
Antizyme inhibitor	NM_015878
AP-2 a	NM_003220
Apolipoprotein E	M73490
apoptosis antagonizing transcription factor	AI426755
apoptosis inhibitor5	AI661160
apoptosis-related RNA binding protein (NAPOR-2)	AF090694
aquaporin 3	AF104416
Aquaporin 4	U88623
Aquaporin 5	AF087654
aquaporin 6	AI452338
Archain 1	NM_001655
Arginine methyltransferase	U79286
armadillo repeat gene deletes in velocardiofacial syndrome (ARVCF)	NM_001670
Arrestin 3, retinal	AF156979
Ars component B, Secreted Ly6/Plaur domain containing 1	AK003904
aryl hydrocarbon receptor nuclear translocator	AI451564
Aryl hydrocarbon receptor-interacting protein-like 1	AF296412
ATP synthase, H+ transporting, mitochondrial F0 complex, subunit g	AK008036
ATP synthase, H+ transporting, mitochondrial F1 complex, O subunit	BC012241
ATP/GTP binding protein 1	AF219141
ATPase, Ca++ transporting, cardiac muscle, fast twitch1	AI324248
ATPase, Casequestering	AK007226
ATPase, class V, type 10A	AI327378
ATPase, Cu++ transporting, alpha polypeptide	AI449437
ATPase, H+ transporting lysosomal V0 subunit a isoform1	AI451534
ATPase, H+ transporting, V0 subunit C	AI385732
ATPase, Na+/K+ transporting, beta 3 polypeptide	AI450702
ATPase, Na+K+ transporting, beta 1 polypeptide	BC000006
ATP-binding cassette, sub-family G (WHITE), member 1	AI323653
a-tubulin mRNA	AK026516
BACH-1
baculoviral IAP repeat-containing 5 Mm.8552	NM_009689.1
BAI1-associated protein 1	AF027505
basic helix-loop-helix domain, class B, 2	XM_005086
Basic leucine zipper transcription factor, ATF-like	AK018587
B-cell linker	AJ298054
B-cell receptor-associated protein 37	AC002397
bcl-1 mRNA, human	M73554
BCL2/adenovirus E1B-interacting protein 3-like	AF067396
BCL2-associated athanogene 3	AF071218
Bcl-2-associated transcription factor short form mRNA	AF249273
Bcl-X/Bcl-2 binding protein (BAD)	AF021792
beta-catenin-interacting protein ICAT	XM_001424
BHLHB2 gene for bHLH transcriptional factor DEC1	AB043885
Bicaudal-D (BICD)	U90030
Biglycan	Y11758
Biliverdin reductase B (flavin reductase (NADPH))	BC027279, NM_000713, XM_008867 (XM_008867.3)
Bone marrow stromal cell antigen 2	BC027328
bone morphogenetic protein 1	AI327151
bone morphogenetic protein 6	M60315
Brain acid-soluble protein 1	NM_006317
brain and acute leukemia, cytoplasmic	AK079337
Brain-specific angiogenesis inhibitor 3	BC032251
Branched chain ketoacid dehydrogenase E1, alpha polypeptide	AI323918
Brca1 interacting protein	AK014036
BRG1/brm-associated factor 53A	AI447773
Bruno-like 6, RNA binding protein (Drosophila)	BC052406
budding uninhibited by benzimidazoles 1 homolog, beta (S. cerevisiae)	AI465548
butyrate response factor 1 (EGF-response factor 1)	X79067
Butyrobetaine (gamma), 2-oxoglutarate dioxygenase 1 (gamma-butyrobetaine hydroxylase)	BC019406
Bystin-like	AI326786
C3A anaphylatoxin chemotactic receptor	AF053757
calbindin 1, 28 kDa	AI464451
Calcitonin/calcitonin-related polypeptide, alpha	BC030071
caldesmon	AJ223812
calpain 1, (mu/I) large subunit	NM_005186
calpain 4, small subunit (30K)	AY007141, NM_001749
Calpastatin	AF327443
calumenin	AI415665
cAMP responsive element binding protein 1	BC021649
capping protein (actin filament) muscle Z-line, alpha 2	AI528740
capping protein (actin filament) muscle Z-line, b	NM_004930
Carbonic anhydrase 4	BC012704
carbonyl reductase	AF113123, AI323923
Carbonyl reductase 1	BC002511, NM_001757
carbonyl reductase 2	X07411
Carboxypeptidase B1	NM_001871
casein kinase 1, epsilon	AI449651
CASP2 and RIPK1 domain containing adaptor with death domain	AI426523
caspase 6	AI326797
Catenin (cadherin-associated protein), alpha 2	NM_004389
Cathepsin B	S69034
Cathepsin C	U74683
cathepsin D	M11233, NM_009983.2
cathepsin F	AF088886
cathepsin H	XM_007633
cathepsin K	AJ006033
cathepsin L	AF217997
Cathepsin S	AJ223208
Cbp/p300-interacting transactivator, with Glu/Asp-rich carboxy-terminal domain, 2	AI430768
CD24 signal transducer	L33930
CD24a antigen*	AI323855
CD34 antigen	AI894153
CD52 antigen	X76696
Cd63 antigen	D16432
CD9 antigen Mm.2956	NM_007657.2
Cdc42 effector protein 2	AF001436
Cdc42 effector protein 3	AF10487
Cdc42-interacting protein 4 (CIP4)	AJ000414
CDC-like kinase 2	AI661472
cDNA DKFZp564B076	AL049313
cDNA DKFZp564J1516	AL136601
cDNA DKFZp564M2422	AL050388
cDNA DKFZp566M043	AL050065
cDNA DKFZp586D1122	AL050166
cDNA sequence BC003885	BC003885
cDNA sequence BC013712	BC013712
cDNA sequence BC022145	BC022145
cDNA sequence BC034068	BC034068
cDNA: FLJ21198	AK024851
Cell membrane glycoproein	NM_007002
cellular nucleic acid binding protein 2	AJ421478
Ceramide kinase*	AI447387
ceruloplasmin (ferroxidase)	U49430, M13536
CGI-44 protein; sulfide dehydrogenase like	NM_021199
CGI-91 protein	NM_016034
Chemokine (C-C motif) ligand 2	AF065933
chemokine (C-C motif) ligand 22	AI449147
Chemokine (C-C motif) receptor 2	U56819
Chemokine (C-X-C motif) ligand 12	D43805
Chemokine (C-X-C motif) ligand 16	AK029988
chimerin (chimaerin) 1	BF339445
Chitinase 3-like 1	X93035
chloride channel 3	AA902971
Chloride intracellular channel 5	AK017800
chondroitin sulfate proteoglycan 6 (bamacan)	AI373676
chromobox homolog 5 (Drosophila HP1a)	AI893653, NM_007626.2
Chromogranin A	M64278
Chromosome 14 clone	AC007956
Claudin 1 (CLDN1)	NM_021101
claudin 10	AF124425
clone 1033B10	AL031228
Clone 24461	AF070577
clone COL05464	AK025143
Clone image:3611719	BC003542
clone RP11-486O2	AL356115
clone RP4-781L3	AL121994
Clone: SMAP31-12	AB059408
clusterin (apolipoprotein J)	S70244, M64722
C-MAF	AF055376
C-mer proto-oncogene tyrosine kinase	L11625
CNDP dipeptidase 2 (metallopeptidase M20 family)	BC005532
coagulation factor II (thrombin) receptor-like 3	AI413964
cofactor of hepatocyte nuclear factor alpha
Cofactor required for Sp1 transcriptional activation, subunit 2	NM_004229
cofilin 1 (non-muscle) (CFL1)	NM_005507
coiled-coil-helix-coiled-coil-helix domain containing 5	AK003341
Cold shock domain protein A	NM_003651
Collagen triple helix repeat containing 1	AK003674
complement component 1, q subcomponent, alpha polypeptide	X58861, NM_007572.1
complement component 1, q subcomponent, beta polypeptide	X92959, NM_009777.1
complement component 1, q subcomponent, gamma polypeptide	X92960, NM_007574.1
Complement component 1, q subcomponent, receptor 1	AF099938
complement component 1, r subcomponent Mm.24276	NM_023143.1
Complement component 3 Mm.19131	NM_009778.1
Connective tissue growth factor	BC006783, M92934
Contactin 1	AI425965
copine III	AA541758
Copine V	AK044042
Coronin, actin binding protein 1A	U89399
Creatine kinase, brain	X04591
Crystallin alpha A	XM_009788 (XM_009788.2), U66584
Crystallin alpha B	NM_001885
Crystallin beta A1	NM_005208, AJ239052, AI325927
Crystallin beta A2	NM_005209, AI324706, AF166331
Crystallin beta A4	XM_009895 (XM_009895.3), NM_001886
Crystallin beta B1	NM_001887, AK053869
Crystallin beta B2	XM_009888 (XM_009888.5), NM_000496
Crystallin beta B3	NM_004076, AJ272229
Crystallin gamma D	U66583, NM_006891
Crystallin gamma IV	K02586 (X00635.1)
Crystallin gamma S	AF161703
Crystallin alpha C	AI326838
Crystallin gamma A	AI323909
Crystallin gamma B	NM_005210, Z22573
Crystallin gamma C	AI323924, M64544
Crystallin gamma D	AJ224342
Crystallin gamma E	AI414621
Crystallin gamma F	AI414621
Crystallin, mu	AF039391
C-terminal binding protein 2	AB033123, AI326235
C-type (calcium dependent, carbohydrate recognition domain) lectin, superfamily member 10	BC023008
C-type (calcium dependent, carbohydrate recognition domain) lectin, superfamily member 8	AF061272
cut-like 1 (CCAAT displacement protein) (CUTL1)	XM_004588
Cyclin D1	BC000076
cyclin D3	AI323871, BC004076
Cyclin G1	BC000196
Cyclin L1	BC007177
cyclin-dependent kinase 2	AI323666
Cyclin-dependent kinase 8	BC025046
Cyclin-dependent kinase inhibitor 1C (P57)	AI428384
cyclin-dependent kinase regulatory subunit 1	AI326913
cystatin C	BC002072
cysteine rich protein 61	X56790
Cysteine-rich protein 1 (intestinal)	NM_001311
Cytidine deaminase	NM_001785
cytochrome b-245, alpha polypeptide	AK018713
cytochrome b-561 domain containing 2	AK030225
cytochrome c oxidase subunit IV	AF005889
cytochrome c oxidase subunit Va	NM_004255
cytochrome c oxidase subunit VIa polypeptide 1	XM_012265 (XM_012265.3), AI893442
cytochrome c oxidase subunit VIIa polypeptide 2	AY007643, X80899
cytochrome c oxidase subunit VIII	, AI326932
cytochrome c oxidase, subunit VIIc	X52940
Cytochrome P450 4F 18	AF213458
cytochrome P450, family 2, subfamily a, polypeptide 4	AI893559
cytochrome P450, family 2, subfamily e, polypeptide 1	AI323829
Cytochrome P450, family 2. subfamily c, polypeptide 37	AF047542
cytochrome P450, family 4, subfamily f, polypeptide 18	BC013494
cytoskeletal tropomyosin TM30(nm)	X04588
cytoskeleton-associated protein 1 (CKAP1)	XM_009339
Cytotoxic granule-associated RNA binding protein 1	U55862
D15Bwg0759e DNA segment, Chr 15, Brigham & Women's Genetics 0759 expressed	AI450057
D-amino acid oxidase	AI447515
Dead ringer homolog2*	AI448497
DEAD/H box polypeptide 11 (CHL1-like helicase homolog, S. cerevisiae)	BC049929
DEADH (Asp-Glu-Ala-AspHis) box polypeptide 17	AW188131
death-associated protein (DAP-1)	BC002726
death-associated protein kinase 3	AB022341
Deoxyribonuclease II beta	AF334607
destrin (actin depolymerizing factor) (ADF)	XM_009655
diaphorase	XM_012487
dickkopf-like 1	AF177399
Dihydrodiol dehydrogenase (dimeric)	AK005050
di-N-acetyl-chitobiase	NM_004388
Dipeptidylpeptidase 10	BC029696
Diptheria toxin resistance protein required for diphthamide biosynthesis (Saccharomyces)-like 1	AY078170
Disabled homolog 2 (mitogen-responsive phosphoprotein)	NM_001343
DNA for HBV integration sites	X04014
DNA segment, Chr 12, Wayne State University 28, expressed	AI464573
DNA segment, Chr 14, ERATO Doi 449, expressed	BC031854
DNA segment, Chr 14, University of California at Los Angeles 1#, RIKEN cDNA 0710008A13 gene	AI414484
DNA segment, Chr 15, ERATO Doi 735, expressed	AK049110
DNA segment, Chr 2, ERATO Doi 485, expressed	AK030085
DNA segment, Chr 6, Miriam Meisler 5, expressed	AI429637
DNA-binding protein A	L29073
DNA-damage inducible transcript 3	AI323295
DnaJ (Hsp40) homolog, subfamily B, member 1	AI465465, BG537255
DnaJ (Hsp40) homolog, subfamily C, member 5	AF032115
dolichyl-phosphate mannosyltransferase polypeptide 3	AK003223
dominant negative helix-loop-helix protein
Dopa decarboxylase	AF071068
Dopachrome tautomerase	AI325230
Doublesex and mab-3	NM_172296
dual specificity phosphatase-like 15	AF357887
dynactin 2 (p50)	BC000718
dynactin 3 (p22)	BC000319
dynein, axonemal, heavy chain 11	AI326265
dynein, cytoplasmic, light intermediate polypeptide 2	AF035812
dynein, cytoplasmic, light polypeptide	NM_003746
E3 ubiquitin ligase Smurf2	AY014180
echinoderm microtubule associated protein like 2	AK005562
ECSIT	NM_016581
EEF1 gamma	NM_001404
elongation factor 1a1	AF267861
elongation of very long chain fatty acids (FEN1/Elo2, SUR4/Elo3, yeast)-like 2	AI448451
Endoglin	AI414256
Endothelin-2 precursor	M26498
enhancer of zeste homolog 2 (Drosophila)	AI323840
enolase 3, beta muscle	AI325234
epidermal growth factor receptor	AI427644, NM_005228
Epithelial membrane protein 1	NM_001423
epoxide hydrolase 2, cytoplasmic	AF233334
erythroid associated factor (aka EDRF or AHSP) Mm.218857	NM_133245.1
Erythroid-specific transcription factor EKLF, human	U65404
Espin	AF239886
EST	AA634446
EST	AA972711
EST	AI278204
EST	AI323874
EST	AI415203
EST	AI426244
EST	AI428529
EST	AI428569
EST	AI428838
EST	AI430959
EST	AI447293
EST	AI447522
EST	AI447983
EST	AI448691
EST	AI448700
EST	AI450104
EST	AI450336
EST	AI451212
EST	AI451701
EST	AI661290
EST	AI666307
EST	AI694562
EST	AI799802
EST	AI816291
EST	AV705559
EST	AW293343
EST	BF448315
EST	BF592782
EST	L43577
EST	none
EST	none
EST	R06655
EST L26697	AI428377
EST#	AI464327
EST*	AI451495
EST, Moderately similar to SUCA_MOUSE Succinyl-CoA ligase [GDP-forming] alpha-chain, mitochondrial precursor (Succinyl-CoA synthetase, alpha chain; SCS-alpha) [M. musculus]	AI427529
ESTs	AI413637
ESTs	AI413779
ESTs	AI413888
ESTs	AI413927
ESTs	AI414192
ESTs	AI414701
ESTs	AI415042
ESTs	AI415232
ESTs	AI415420
ESTs	AI426196
ESTs	AI426324
ESTs	AI426997
ESTs	AI427027
ESTs	AI428283
ESTs	AI428470
ESTs	AI428865
ESTs	AI429624
ESTs	AI429829
ESTs	AI430817
ESTs	AI430876
ESTs	AI431055
ESTs	AI431078
ESTs	AI447219
ESTs	AI447398
ESTs	AI447618
ESTs	AI447680
ESTs	AI447828
ESTs	AI447884
ESTs	AI447885
ESTs	AI447897
ESTs	AI447900
ESTs	AI447932
ESTs	AI447938
ESTs	AI447945
ESTs	AI448385
ESTs	AI448660
ESTs	AI449524
ESTs	AI450079
ESTs	AI450087
ESTs	AI450133
ESTs	AI450141
ESTs	AI450210
ESTs	AI450320
ESTs	AI450717
ESTs	AI450836
ESTs	AI451014
ESTs	AI451041
ESTs	AI451100
ESTs	AI451111
ESTs	AI451173
ESTs	AI451231
ESTs	AI451303
ESTs	AI451576
ESTs	AI451579
ESTs	AI451645
ESTs	AI451652
ESTs	AI451660
ESTs	AI451694
ESTs	AI451890
ESTs	AI451891
ESTs	AI465160
ESTs	AI596358
ESTs	AI604771
ESTs	AI661355
ESTs	AI662051
ESTs	AI666732
ESTs	AI666740
ESTs#	AI428574
ESTs#, RIKEN cDNA 1810013D10 gene	AI426191
ESTs, Highly similar to choline/ethanolamine phosphotransferase [H. sapiens]	AI450829
ESTs, Highly similar to cyclin K [M. musculus]	AI430932
ESTs, Highly similar to HEMATOPOIETIC PROGENITOR CELL ANTIGEN CD34 PRECURSOR [M. musculus]#	AI894153
ESTs, Highly similar to hypothetical protein [H. sapiens]	AI415362
ESTs, Highly similar to HYPOTHETICAL TRP-ASP REPEATS CONTAINING PROTEIN IN CPR4-SOL2 INTERGENIC REGION [Saccharomyces cerevisiae]	AI449510
ESTs, Highly similar to POLYADENYLATE-BINDING PROTEIN [Xenopus laevis]	AI326815
ESTs, Highly similar to RNA polymerase transcriptional regulation mediator [H. sapiens]	AI451211
ESTs, Highly similar to TEB4 protein [H. sapiens]	AI414773
ESTs, Moderately similar to BLEOMYCIN HYDROLASE [Oryctolagus cuniculus]	AI413971
ESTs, Moderately similar to CGI-48 protein [H. sapiens]	AI451075
ESTs, Moderately similar to HYPOTHETICAL 90.0 KD PROTEIN T20B12.1 IN CHROMOSOME III [Caenorhabditis elegans]	AI450085
ESTs, Moderately similar to M-phase phosphoprotein 8 [H. sapiens]	AI660999
ESTs, Moderately similar to NEUROMEDIN B PRECURSOR [Homo sapiens]	AI327379
ESTs, Moderately similar to SPLICING FACTOR, ARGININE/SERINE-RICH 8 [H. sapiens]	AI448657
ESTs, Moderately similar to T48683 hypothetical protein DKFZp761G0313.1 - human (fragment) [H. sapiens]	AI414257
ESTs, RIKEN cDNA 4921518A06 gene	AI661325
ESTs, Weakly similar to (defline not available 5453421) [M. musculus]	AI666546
ESTs, Weakly similar to actin-binding protein [M. musculus]	AI427815
ESTs, Weakly similar to beta-transducin repeat-containing protein [M. musculus]	AI451605
ESTs, Weakly similar to HYPOTHETICAL 15.3 KD PROTEIN E02H1.6 IN CHROMOSOME II [Caenorhabditis elegans]#, RIKEN cDNA 4921516M08 gene	AI465543
ESTs, Weakly similar to HYPOTHETICAL 29.8 KD PROTEIN IN THIC-HEME INTERGENIC REGION [Escherichia coli]	AI323961
ESTs, Weakly similar to HYPOTHETICAL 91.2 KD PROTEIN IN RPS7A-SCH9 INTERGENIC REGION [Saccharomyces cerevisiae]	AI327375
ESTs, Weakly similar to K02F3.10 [C.elegans]	AI448252
ESTs, Weakly similar to neuronal-specific septin3 [M. musculus]# - ESTs, Weakly similar to T00037 hypothetical protein KIAA0284 - human (fragment) [H. sapiens]	AI425997
ESTs, Weakly similar to predicted using Genefinder [C.elegans]	AI415704
ESTs, Weakly similar to PRP3_MOUSE PROLINE-RICH PROTEIN MP-3 [M. musculus]	AI426468
ESTs, Weakly similar to telencephalin precursor [M. musculus]	AI428577
Ets2 repressor factor
Eukaryotic translation elongation factor 1 delta	NM_001960
eukaryotic translation elongation factor 1 gamma	BE963164
Eukaryotic translation elongtion factor 2	NM_001961
Eukaryotic translation initiation factor 2B, subunit 1 (alpha, 26 kD)	NM_001414
Eukaryotic translation initiation factor 3, subunit 4 (delta, 44 kD)	BC000733
eukaryotic translation initiation factor 3, subunit 6	AI465224
eukaryotic translation initiation factor 4 gamma	BE966878
Eukaryotic translation initiation factor 5B	AK037164
exostoses (multiple) 1	AI385657
expressed in nonmetastatic cells 2, protein	X68193
Expressed sequence AA408140, DEAH (Asp-Glu-Ala-His) box polypeptide 32	BC022920
expressed sequence AI428795	AK031458
Expressed sequence AI428855	BC048078
Expressed sequence AL022703	AI414368
expressed sequence AU020772	AK047412
Expressed sequence AV312086	NM_172635
Expressed sequence AW536594	AI451648
Expressed sequence AW552012	AI451131
Expressed sequence C79267	BC027170
Extracellular matrix protein 1	L33416, U65932
FAD-synthetase	BC025817
fat specific gene 27	AI323465
Fatty acid binding protein 3, muscle and heart (mammary-derived growth inhibitor)	NM_004102
Fatty acid binding protein 5, epidermal	BC002008
F-box protein FLR1	AF142481
Fc receptor, IgG, low affinity III	X60929, NM_010188.2
ferritin light chain 1	AI449517, BC002991
ferrochelatase	AI324050
Fgls-pending fragilis Mm.141021	NM_025378.1
Fibrillin 1	NM_000138
fibroblast growth factor 14	AI451464
fibroblast growth factor receptor 2	AK026508, M87770
fibroblast growth factor receptor 3	M64347
Fibromodulin	X94998
fibronectin 1	BC004724
fibulin 2	AF135252
filamin A, a (actin-binding protein-280)	NM_001456
filensin	NM_001195, AF191045, Y13606
FK506 binding protein 3, v-src suppressed transcript 1#, Mus musculus 16 days embryo head cDNA, RIKEN full-length enriched library, clone:C130058G02 product:hypothetical protein, full insert sequence.	AI427165
FK506-binding protein 2	NM_004470
flightless I (Drosophila) homolog	NM_002018
flotillin 1	BC004647, AI661038
FMS-like tyrosine kinase 1	D88689
forkhead transcription factor E3 (FOXE3)	AF275722
formin	X53599
FOS-like antigen 2
Fragile histidine triad gene	HN_002012
FXYD domain-containing ion transport regulator 1	AK002585
G protein-coupled receptor 160	AK006330
G protein-coupled receptor 18	BC034872
G protein-coupled receptor 39	AL567376
G8 protein	NM_016947
Galactokinase	AI894127
galactosidase, beta 1	AI528555
gamma-aminobutyric acid (GABA-B) receptor, 1	AI449538
gamma-glutamyltransferase 1	AI323672
GANP protein	AJ010089
gap junction membrane channel protein beta 5	AI323309
GAPDH	AK026525, M33197
gastrin-binding protein (78 kDa)	U04627
GCN5 general control of amino acid synthesis-like 2 (yeast)	AF254441
gelsolin	NM_000177
general transcription factor II H, polypeptide 2 (44 kDa subunit)	AI327310
General transcription factor II I	AF267747
general transcription factor IIH, polypeptide 1	BC000365
general transcription factor III C 1	AI429623
general transcription factor IIIC, polypeptide 5	AY007123
glucocorticoid-induced leucine zipper	AI326808
GLUT4 enhancer factor	BC001402
Glutamate receptor, ionotropic, NMDA1 (zeta 1)	AI385669
glutamate-ammonia ligase (glutamine synthase)	AI413315, NM_153601
glutamate-cysteine ligase, modifier subunit	AF149059
glutathione peroxidase (GPX1)	M21304
glutathione peroxidase (non-selenium)	D14662
Glutathione peroxidase 2	NM_002083
glutathione peroxidase 3	AW149846, NM_002084, XM_003684.4
glutathione peroxidase 4 (GPX4)	NM_002085
glutathione S-transferase M5	L02321
glutathione S-transferase pi	NM_000852
glutathione S-transferase, mu 2	AF319526
glutathione synthetase	NM_000178
glyceraldehyde-3-phosphate dehydrogenase	BF689355
Glycogenin	NM_004130
glycoprotein (transmembrane) nmb	BC026375
Glycoprotein 38	M96645
Glycoprotein 49 A Mm.196617	NM_008147.1
glycoprotein M6A	BF939489
glypican 3 Mm.22515	NM_016697.2
GMPR2 for guanosine monophosphate reductase isolog	NM_016576
GMPR2 reductase	AF135159
Golgi phosphoprotein 3-like	BC027194
goliath protein	AF155650, NM_018434
GPI-anchored membrane protein 1	AI323833
Granulin	X62321
Growth arrest and DNA damage inducible proteinbeta	AF087853
Growth arrest and DNA-damage-inducible, alpha	NM_001924
growth factor receptor bound protein 10 Mm.24640	NM_010345.1, D86962
Growth hormone-dependent insulin-like growth factor-binding protein, human	M31159
GTP binding protein 2	AI450198
GTPbp3	AI427005
Guanine nucleotide binding protein (G protein), beta polypeptide 2-like 1	NM_006098
guanine nucleotide binding protein (G protein), gamma 5 subunit	U38498
guanine nucleotide binding protein 13, gamma	AK018778
guanine nucleotide binding protein, alpha 11	AI528620
guanine nucleotide binding protein, alpha 13	AI426467
Guanine nucleotide binding protein, alpha inhibiting 2	S71213
guanine nucleotide binding protein, alpha o	AI661491
guanine nucleotide binding protein, beta 2	AI448892
guanosine diphosphate (GDP) dissociation inhibitor 3	AI528719
H19 H19 fetal liver mRNA Mm.14802	NM_023123.1
H-2 class I histocompatibility antigen	M18524
H2A histone family, member Y	AB071988
Hairy and enhancer of split 1 (Drosophila)	D16464
HDCMB21P gene	AF072098
Heat shock 27 kD protein 1	NM_001540
Heat shock 27 kD protein 2	NM_001541
Heat shock 70 kD protein 1B	NM_005346
heat shock cognate protein 54	AB034951
heat shock factor binding protein 1	AF068754
Heat shock protein 1	U03562
Heat shock protein 1 (aka HEAT-SHOCK PROTEIN 27; HSP27) Mm.13849	NM_013560.1
heat shock protein 1 (chaperonin 10)	AI327085
heat shock transcription factor 1	M64673
helicase (DNA) B	AI451189
Hematopoietic cell signal transducer	AF358138
Heme binding protein 1	AB013095
hemoglobin alpha, adult chain 1 Mm.196110	NM_008218.1
hemoglobin beta, major chain GeneID: 15129	NM_008220.2, AI323916
Hemoglobin X, alpha-like embryonic chain in Hba complex Mm.141758	NM_010405.2
hemoglobin Y, beta-like embryonic chain Mm.35830	NM_008221.2
hemoglobin, alpha 1	T50399
hemoglobin, beta adult minor chain Mm.233825	NM_016956.2
hepatocyte growth factor receptor
hepatoma-derived growth factor	D16431
heterogeneous nuclear ribonucleoprotein A2/B1	AI449004
Heterogeneous nuclear ribonucleoprotein AB	NM_004499
hexabrachion (tenascin C, cytotactin) (HXB)	NM_002160
Hexosaminidase B	U07741
Histidine decarboxylase	S67000
histidine rich calcium binding protein	AI326773
histidine triad nucleotide binding protein 1	U60001
Histidyl-tRNA synthetase	NM_002109
Histocompatibility 13	BC034217
Histocompatibility 2	U47327
histocompatibility 2, class II antigen A, beta 1	V01527
histocompatibility 2, class II antigen E beta	AI447932, M36939
histocompatibility 2, D region locus 1	M18524, M69069
histone 2, H4	X04652
HIV-1 TAR RNA binding protein	L22453
HLA class II region expressed gene KE2	NM_014260
HMG box mRNA, 3 end cds.	L07335
homeo box (H6 family) 1 (Hmx1)	M99587
Homeo box A10	M81659
homeo box B6	AI385768
homeo box D9	AI385671
homeo box homolog 2 MSX-2, msh	D89377
homeobox protein (HOX7)	M97676
homer homolog 2 (Drosophila)	AF093260
homer homolog 3 (Drosophila)	AI327089
Homo sapiens mRNA for puromycin sensitive aminopeptidase	AJ132583
Homo sapiens, Similar to tubulin, beta, 4	BC002654
hormonally upregulated Neu-associated kinase	AI426929
HRIHFB2017	AB015331
HSPC165 protein	NM_014185
HSPC177	NM_016410
HSPCO34 protein	NM_016126
Hydroxyacid oxidase 1, liver	AF104312
hydroxyacyl-Coenzyme A dehydrogenase type II	U96116
Hypermethylated in cancer 2	AF117382, NM_178922
Hypothetical protein F730023N20	AK089408
Hypothetical protein FLJ10493	NM_018112
hypothetical protein FLJ10698	AI951798
Hypothetical protein FLJ11730	NM_022756
Hypothetical protein FLJ11798	NM_024907
Hypothetical protein FLJ11827	NM_025093
Hypothetical protein FLJ21551	NM_024801
hypothetical protein FLJ22357 similar to EGF receptor-related protein	NM_022450
Hypothetical protein PRO1048	NM_018497
Hypothetical protein PRO2577	NM_018630
hypothetical pseudogene ribosomal protein L12	AI323900
Ia-associated invariant chain	AI451110, X05429
Id-2H complete cds. inhibitor of DNA binding 2,	D13891
ID4 helix-loop-helix DNA binding protein	AL022726
IL2-inducible T-cell kinase	AI528630
immature colon carcinoma transcript 1	AK003192
immunoglobulin kappa chain variable 4 (V4)	AI450390
Immunoglobulin superfamily, member 4A	AB021967
IMP (inosine monophosphate) dehydrogenase 2	NM_000884
inhibin beta E	AI452079
Inhibitor of DNA binding 3	M60523
insulin-like growth factor 2 Mm.3862	NM_010514.1
Insulin-like growth factor binding protein 2	AK011790
Integrin alpha 4	AI450152
Integrin alpha 6	X69902
inter-alpha trypsin inhibitor, heavy chain 2	AI324057
interferon activated gene 203	AI661257
Interferon gamma inducible protein 30	AF290973
interferon induced transmembrane protein 3	AY082484
Interferon-induced protein with tetratricopeptide repeats 3	BC003804
Interleukin 1 receptor, type I	M20658
Interleukin 10 receptor, beta	U53696
Intersectin short isoform	AF114488
Intracisternal A particles	M10062
Jagged 1	U73936
JM5 protein	BC000464
jun D proto-oncogene	X51346
junctophilin 2	AB024448
karyopherin (importin) alpha 2 Mm.12508	NM_010655.2
Karyopherin (importin) alpha 3	AF020772
karyopherin (importin) beta 1	AI323858
Kelch-like 1 (Drosophila)	AF252281
Keratin complex 1, acidic, gene 15	D16313
Keratin complex 1, acidic, gene 17	M13805
Keratin complex 2, basic, gene 4	X03491
Keratin, type cytoskeletal 12	U08095
KIAA0116 protein	AL581473
KIAA0230 gene	D86983
KIAA0256 gene product	N52532
KIAA0447 gene product	BE885244
KIAA0480 gene product	AW299294
KIAA0494 gene product	BC002525
KIAA0594 protein	AW183677
KIAA0742 putative zinc finger protein	AF155648
KIAA0874 protein	AB020681
KIAA0876 protein	AW237172
KIAA0888 protein	AB020695
KIAA1641 protein	AB046861, NM_025190
kinesin 2	AA284075
Kinesin family member 1B	AB023656
Kinesin family member 21A	AF202892
KRAB-associated protein 1 (TIF1B)	NM_005762
Kruppel-like factor 7 (ubiquitous)	BC004700
Lactase-like	AF309072
lamin A/C	M13452
latent TGFb-binding protein 3	AF135960
latent TGFb-binding protein 4	XM_008868
Latent transforming growh factor beta binding protein 3	NM_021070, AK007774
Latent transforming growth factor beta binding protein 2	AF004874
Lectin, galactose binding, soluble 3 Mm.2970	NM_010705.1
Lectin, galactose binding, soluble 9	U55060
Lectin, galactoside-binding, soluble, 1(galectin1)	NM_002305
lectin, galactoside-binding, soluble, 3 binding protein	AK079915
Lengsin	NM_016571, XM_004572
Lens fiber major intrinsic protein	AF000143
Lens fiber membrane intrinsic protein	AF320075
Lens intrinsic membrane protein 2	NM_030657
Leprecan-like 2	BC016431
Leucine-rich repeat-containing 2	AK010252
Leucine-rich repeats and IQ motif containing 2	AK012971
leukocyte immunoglobulin-like receptor, subfamily B, member 4 - Glycoprotein 49 B	U05264
L-iditol-2 dehydrogenase	L29008
LIM domain binding 1	AI465231
LIM homeobox protein 9	AJ243857
LIM homeobox protein 9	AJ243857
LIM-domain containing, protein kinase	AF139987
lipocalin 2	X81627, AK002932.1
lipoprotein lipase	AI326787
livin inhibitor-of-apotosis	AF311388
Low density lipoprotein receptor-related protein 1	AF367720
LPS-induced TN factor	AK076162
LSM7 homolog, U6 small nuclear RNA associated (S. cerevisiae)	BC027511
Luc7 homolog (S. cerevisiae)-like	AK017655
Ly6/neurotoxin 1	BC037541
Ly6/Plaur domain containing 2	AK002226
Lymphocyte antigen 6 complex, locus E	U47737
lymphocyte cytosolic protein 1	D37837
lymphocyte cytosolic protein 2	AI451618
lymphocyte protein tyrosine kinase	AI573454
Lymphocyte specific 1	M89956
lymphotoxin B	AI327398
Lysosomal membrane glycoprotein 1	J03881
Lysosomal membrane glycoprotein 2	M32018
Lysosomal-associated membrane protein 1	NM_005561
Lysozyme	BC002069
lysozyme Mm.45436	NM_017372.2
Lysyl oxidase-like 1	NM_005576
lysyl oxidase-like 1	U24395
lysyl oxidase-like*	AI322438
M. musculus Fus2 mRNA, complete cds	AI415257
macrophage migration inhibitory factor	BC000447
Macrophage scavenger receptor 2	BC016551
macrophin (microfilament and actin filament cross-linker)	AL157452
MAD homolog 3 (Drosophila)	AI324173
MAD homolog 4 (Drosophila)	AI427147
Major intrinsic protein of eye lens fiber*	AI323353
Male germ cell-associated kinase	X66983
mammary tumor integration site 6	AI323816
mannosidase, alpha, class 2C, member 1	BC016253
Marcks myristoylated alanine rich protein kinase C substrate Mm.30059	NM_008538.1
Matrix gamma-carboxyglutamate (gla) protein	S77350
matrix Gla protein	AI653730
matrix metalloproteinase 1a (interstitial collagenase)	AJ278462
matrix metalloproteinase 24	AI426335
Matural killer cell group 7 sequence	AF320075
McKusick-Kaufman syndrome protein	NM_018848
MCL1 (BCL2-related)	L08246
MCP-1=monocyte chemotactic protein human, aortic endothelial cells	S69738
MCT-1 protein	NM_014060
Meiotic recombination protein REC14	AF309553
Mel transforming oncogene-like 1	AF302077
Membrane-spanning 4-domains, subfamily A, member 11	AI447446
membrane-spanning 4-domains, subfamily A, member 6B	BC027425
membrane-spanning 4-domains, subfamily A, member 6C	AK008652
membrane-spanning 4-domains, subfamily A, member 6D Mm.170657	NM_026835.1
meningioma expressed antigen 5 (hyaluronidase)	AK012695
mesoderm specific transcript (aka Peg1) Mm.1089	NM_008590.1
metal response element binding transcription factor 2	AI448197
Metalloprotease	NM_007038
metallothionein 2, LOC330827 hypothetical gene supported by AK046375. Mm.147226	NM_008630.1
Metallothionein If gene	M10943
metallothionein-I activator	AI661386
methyl-CpG binding domain protein 2	AI449099
Microfibrillar-associated protein 2, transcript variant 1	NM_017459
microglobulin beta 2	M10416
Microtubule associated protein	AI633566
microtubule-actin crosslinking factor 1	AI449659
microtubule-associated protein 4 (MAP4)	XM_002993
microtubule-associated protein 6	AI448037
microtubule-associated protein, RP/EB family, member 1	NM_012325
microtubule-associated protein, RP/EB family, member 3	AB025186
Microtubule-associated proteins 1A1B light chain 3	AF183417
Microvascular endothelial differentiation gene 1	NM_012328
Midkine	M34094
milk fat globule-EGF factor 8 protein. (aka lactadherin). Mm.1451	NM_008594.1
mitochondria-associated protein involved in GMCSF signal transduction	BC024346
mitochondrial ribosomal protein L11	AK010329
mitochondrial ribosomal protein L23	AK086805
mitochondrial ribosomal protein L54	AK003225
mitochondrial ribosomal protein S21	BC027546
Mitochondrial robosomal protein S15	NM_031280
mitogen activated protein kinase 13	AI894223
mitogen activated protein kinase kinase kinase 7	AI427174
mitogen-activated protein kinase 10	AI385708
Mkiaa1450 Protein
MM-1 beta	AB055804
Moderately similar to protein APR-5
moderately similar to zinc finger ZXDA	BC002940
Moesin	NM_002444
Molecule interacting with Rab13, DNA Segment - Chr 15 Massachusetts Institute of Technology 260	AK031386
Molybdenum cofactor synthesis 2	AK002719
monoamine oxidase A (MAOA)	M68840
Monoglyceride lipase	AJ316580
MP19 (LIM2)	AF305941
Mpv17 transgene, kidney disease mutant	M36411
MRJ gene for a member of the DNAJ protein family	BC002446
mRNA for hMBF1alpha	AB002282
Mucin 1, transmembrane	M77226
Mus musculus 16 days embryo head cDNA, RIKEN full-length enriched library, clone:C130043L22 product:unknown EST, full insert sequence.	AI413436
Mus musculus expressed sequence AI428795, mRNA	BC002262
Mus musculus Golgi SNARE GS15 mRNA, complete cds	AI465284
Mus musculus lens epithelial cell protein (Lep503) gene, complete cds*	AI426509
Mus musculus ring-box protein 1 (Rbx1) mRNA, complete cds	AI450031
Mus musculus, clone IMAGE 4194513,mRNA, partial cds	AI427904
Mus musculus, clone IMAGE:5372918, mRNA	AI414993
Musculus IMAGE: 1064756 plectin mRNA, 3'UTR Mm.234912	AY032898.1
mutS homolog 3 (E. coli)	AI327009
myeloidlymphoid or mixed-lineage leukemia	AA715041
MYG1 protein	NM_021640
MYLE protein	NM_014015
Myosin IF	X97650
Myosin IG	BC028661
myosin light chain, alkali, fast skeletal muscle	AI324023
myosin regulatory light chain, complete cds	D50372
myosin VB	AK021780
Myosin X	AJ249706
myosin, light polypeptide 5, regulatory	L03785
myosin, light polypeptide 6	XM_012180
Myosin, light polypeptide, regulatory, non-sarcomeric	NM_006471
Myotubularin related protein 2	AY055832
myotubularin related protein 7	AI327236
Myristoylated alanine-rich protein kinase C substrate	NM_002356
Na+H+ exchanger isoform 2	AF073299
N-acetyl galactosaminidase, alpha	AK077116
NADH dehydrogenase (ubiquinone) 1 alpha subcomplex 11	AK008201
NADH dehydrogenase (ubiquinone) 1, subcomplex unknown, 1	AK028011
NADH dehydrogenase (ubiquinone) Fe-S protein 2	AF013160
NADH dehydrogenase (ubiquinone) Fe-S protein 6	L38438
NADH dehydrogenase (ubiquinone) flavoprotein 3	AB038163
NADH dehydrogenase (ubiquitone) 1 alpha subcomplex, 7	NM_005001
NADH-coenzyme Q reductase (NDUFS8)	NM_002496
NADH-ubiquinone oxidoreductase subunit CI-SGDH	AF047181
natural cytotoxicity triggering receptor 1	AI450786
natural killer-tumor recognition sequence	AI361805, AI688640
NCK interacting protein with SH3 domain	AF130313
Nedd-4-like ubiquitin-protein ligase (WWP2)	NM_007014
Nerve growth factor (HBNF-1)	M57399
Nescient helix loop helix 2	S40532
N-ethylmaleimide sensitive fusion protein attachment protein beta	X61450
Neurexin II	AJ006803
neuroblastoma ras oncogene	AI414879
neurocalcin delta	BC011162
neurogranin	AI326818
Neuronal cell adhesion molecule	NM_005010
neuronal d4 domain family member	AI430751
Neuronal guanine nucleotide exchange factor	AY038025
Neuron-specific protein	NM_014392
Neuropilin	AI323974
neurotrophin-1	NM_013246
Neutrophil cytosolic factor 2	AK036379
NFE2L1	NM_003204
Ngfi-A binding protein 2	AI385556
nidogen (enactin)	BF940043
Nijmegen breakage syndrome 1 (nibrin)	AI796269
NIMA (never in mitosis gene a)-related expressed kinase 7	AK088173
Ninjurin 1	AF219626
Nitric oxide synthase 1, neuronal	S81982
NK2 transcription factor related, locus 2 (Drosophila)	S83259
Nuclear autoantigenic sperm protein (histone-binding)	NM_002482
nuclear factor I/C (CCAAT-binding transcription factor)	NM_005597
Nuclear factor of activated T-cells, cytoplasmic, Calcineurin-dependent 2	U36576
nuclear factor of kappa light polypeptide gene enhancer in B-cells inhibitor, alpha (NFKBIA)	NM_020529
Nuclear localization signal deleted in velocardiofacial syndrome	NM_003776
nuclear phosphoprotein	BE796924
Nuclear prelamin A recognition factor	NM_012336
nuclear protein in the AT region	AK033012
nuclear receptor co-repressor 1	AB019524
nuclear receptor co-repressor 2	NM_006312
nuclear receptor interacting protein 1	AI824012
nuclear receptor subfamily 3, group C, member 1	AI447752
nuclear receptor subfamily 4, group A, member 2	AI429298
nuclear transcription factor-Y gamma	AI448923, D89986
nucleophosminB23.2	AB042278
nucleoredoxin	AI414205
Nucleotide binding protein 1	AK020876
O-acetyltransferase	AB091829
O-acyltransferase (membrane bound) domain containing 1	BC024653
olfactory receptor 1030	AY073509
olfactory receptor 1131	AY073438
olfactory receptor 1231	AY073644
olfactory receptor 1238	AY073304
olfactory receptor 1261	AY073624
olfactory receptor 1265	AY073750
olfactory receptor 1377	AY073177
olfactory receptor 1495	AY073749
olfactory receptor 530	AY073578
olfactory receptor 61	AF102540
olfactory receptor 684	AY317805
olfactory receptor 703	AY073501
olfactory receptor 747	AY073826
Olfactory receptor 7B, Olfactory receptor 144	L14569
oocyte secreted protein 1	AK033038
optineurin	AY071834
origin recognition complex, subunit 3-like (S. cerevisiae)	AI427116
Ornithin decarboxylase antizyme 1	AF090094
Osf2-pending osteoblast specific factor 2 (fasciclin I-like) Mm.10681	NM_015784.1
Osteomodulin	AI765819
Ovarian beta-A inhibin	M13436
oxidoreductase UCPA	AF164790
P lysozyme structural	X51547
P450 (cytochrome) oxidoreductase	AB051763
paired box gene 6 (PAX6)	XM_006318
Paired-Ig-like receptor B	U83172
paired-like homeodomain transcription factor 3 (PITX3)	XM_005924
PC4 and SFRS1 interacting protein 1	AJ308965
PCTAIRE-motif protein kinase 1	AI327059
PCTAIRE-motif protein kinase 3#	AI323675
peptidyl arginine deiminase, type IV	AI666339
peptidylglycine alpha-amidating monooxygenase	AI323455, U79523
peptidylprolyl isomerase A	AF171073
peptidylprolyl isomerase B (cyclophilin B)	NM_000942, X58990
Peptidylprolyl isomerase C	M74227
period homolog 3 (Drosophila)	AI428816
periostin, osteoblast specific factor	D13664
peroxiredoxin 2	XM_009063
peroxiredoxin 5	AF110731
peroxisomal biogenesis factor 11b	AI596335
phakinin (BFSP2)	NM_003571, AJ304860
phorbol-12-myristate-13-acetate-induced protein 1	AI449135
Phosphatidic acid phosphatase 2a	L43371
Phosphatidylcholine transfer protein	NM_021213
Phosphatidylethanolamine binding protein	U43206
Phosphatidylethanolamine N-methyltransferase	NM_007169
Phosphodiesterase 1A, calmodulin-dependent	AF023529
phosphodiesterase 6D, cGMP-specific, rod, delta	AI414297
Phosphoglycerate kinase	S81916
Phosphoglycerate kinase 1	NM_000291
Phosphoglycerate mutase 1	BC005661
phospholipase C, beta 3	BE305165
phospholipid scramblase 2	AK002410
Phosphomannomutase 1	NM_002676
phosphoprotein enriched in astrocytes 15	AI323543
phosphoserine aminotransferase	AI889380
Pirin	AF345635
plakophilin 4	XM_002743
platelet derived growth factor, alpha	AI385687
Pleiotrophin	S52353, BC005916
Poliovirus receptor-related 3	AI428160
Poly(A)-binding protein, cytoplasmic 4 (inducible form)	NM_003819
poly(rC) binding protein 2	AI893657, NM_005016
polymerase (DNA directed), epsilon 2 (p59 subunit)	AI451438
polymerase (RNA) II (DNA directed) polypeptide J	BG335629
potassium channel, subfamily K, member 7	AI414909
Potassium inwardly-rectifying channel, subfamily J, member 14	AK080732
Potassium voltage gated channel, Shab-related subfamily, member 1	M64228
Praja 2, RING-H2 motif containing	BC017130
Prefoldin 5	NM_002624
Pregnancy specific glycoprotein 18	AF128236
Pre-mRNA splicing factor 2 p32 subunit	L04636
PRO1608	AF119850
PRO2640	AF116710
PRO2667	AF119889
Procollagen C-proteinase enhancer protein	X57337
procollagen, type I, alpha 2 Mm.168712	NM_007743.1
procollagen, type III, alpha 1 Mm.234850	NM_009930.1
Procollagen, type IV, alpha 1	AI528741
Procollagen, type IX, alpha 3	AF237721
Procollagen, type VIII, alpha 1	AK018742
procollagen, type XIV, alpha 1	AK052963
profilin 1	J03191
programmed cell death 6	AK001917
programmed cell death 9	XM_010490
promyelocytic leukemia	U33626
proprotein convertase subtilisin/kexin type 1 inhibitor	AI604765
prosaposin	U57999, NM_011179.1
prostaglandin D2 synthetase	XM_005431
Prostaglandin I2 (prostacyclin) synthase	AB001607
prostate stem cell antigen	AF319173
prostatic binding protein	BE969671
Prostatic binding protein	NM_002567
Prostatic steroid binding protein C1	AF277385
protease inhibitor 16	AB046537
protease, serine, 11 (IGF binding)	AF070555
proteasome (prosome, macropain) inhibitor subunit1	BG029917
proteasome (prosome, macropain) subunit, alpha type 1	AI325451
proteasome (prosome, macropain) subunit, alpha type, 3	NM_002788
Proteasome (prosome, macropain) subunit, beta type 10	BC004730
Proteasome (prosome, macropain) subunit, beta type, 1	NM_002793
Proteasome (prosome, macropain) subunit, beta type, 4	NM_002796
Proteasome (prosome, macropain) subunit, beta type, 7	NM_002799
proteasome 26S subunit, ATPase, 5	L38810
proteasome activator subunit 3 (PA28 gamma)	XM_008202
proteasome inhibitor subunit 1 (PI31) (PSMF1)	XM_009622
proteasome regulatory subunit (SUG2)	AF006305
proteasome subunit, alpha type, 2	NM_002787
proteasome subunit, alpha type, 3	D00762
proteasome subunit, alpha type, 7	AF130109
proteasome subunit, beta type, 2	D26599
proteasome subunit, beta type, 6	D29012
proteasome subunit, beta type, 7	D38048
protective protein for beta-galactosidase Mm.7046	NM_008906.2
protein inhibitor of activated STAT 1	AI448242
Protein kinase	AF133207
Protein kinase C and casein kinase substrate in neurons 3	BC003884
protein kinase C and casein kinase substrate in neurons2	AI662563
protein phosphatase 1, regulatory (inhibitor) subunit 12A	AI430766
Protein-lysine 6-oxidase precursor, lysyl oxidase	L04264
proteolipid protein 1 (Pelizaeus-Merzbacher disease, spastic paraplegia 2, uncomplicated)	AI323793
Proteolipid protein 2 (colonic epithelium-enriched)	NM_002668
Prothymosin alpha	AK088005
Protocadherin beta 21	AY013783
pUb-R5	AB033605
purinergic receptor P2X, ligand-gated ion channel 4 Mm.27861	NM_011026.1
putative homeodomain transcription factor Mm.25877	NM_013629.1
PWWP domain containing 1	D63663
Pyrimidinergic receptor P2Y, G-protein coupled, 6	BC027331
Pyrroline-5-carboxylate synthetase (glutamate gamma-semialdehyde synthetase)	AI324071
Pyruvate kinase, muscle	NM_002654
Quinone oxidoreductase homolog	BC000474
RAB25, member RAS oncogene family	AF119676
RAB34, member of RAS oncogene family	S72304
Rac1	XM_004633
RAD51 homolog (S. cerevisiae)	AK011242
ras homolog gene family, member A	AI324087, L25080
ras homolog gene family, member G (rho G)	XM_006153
rcd1 (required for cell differentiation) homolog 1 (S. pombe)	AI414253
RD protein	L03411
RE1-silencing transcription factor	U13879
regulator of G-protein signaling 19 interacting protein1	AI429553
regulator of G-protein signaling 3	AF350047
Regulator of G-protein signaling 5	AK004165
regulator of G-protein signalling 10 Mm.18635	NM_026418.1
retinal short chain dehydrogenase reductase 2	AY277588
Retinitis pigmentosa 2	NM_006915, AK050418
retinoblastoma 1	AI323835
Retinoblastoma binding protein 4	AI324260
retinoblastoma-like 2	AI323872
Retinol binding protein 1, cellular	AI893623
Retinol binding protein 4, plasma	AI326915
retinol dehydrogenase 12	AK020927
retinol dehydrogenase 9	AF372838
Rho, GDP dissociation inhibitor (GDI) beta	L07918
Rhodopsin	M55171
ribonucleotide reductase M2	AI451106
Ribosomal protein L11	NM_000975
ribosomal protein L13	AI186735
ribosomal protein L13	AW574664
ribosomal protein L13a	BC000514
ribosomal protein L18	AK012580
ribosomal protein L27a	AI415314, NM_000990
ribosomal protein L29	L08651, NM_000992
ribosomal protein L29	U49083
ribosomal protein L3	NM_000967
Ribosomal protein L35	NM_007209
ribosomal protein L36	AI464570
ribosomal protein L4	AI953886, NM_000968, BC005817
Ribosomal protein L8	NM_000973
Ribosomal protein S15	NM_001018
ribosomal protein S2	AK004568
ribosomal protein S3	X76772
ribosomal protein S5	AI464376
ribosomal protein S6 kinase, 90 kD, polypeptide 2	AI448582
Ribosomal protein S9	NM_001013
ribosomal protein, large P2	AK088737
ribosomal protein, large, P0	AA555113, AI953822, NM_001002
RIKEN cDNA 0910001L24 gene	AI661482
RIKEN cDNA 1100001I22 gene	AI894275
RIKEN cDNA 1200013F24 gene	AI465302
RIKEN cDNA 1200014H14 gene	AI447407
RIKEN cDNA 1810036L03 gene	AI449548
RIKEN cDNA 2310020P08 gene	AI450131
RIKEN cDNA 2310035O07 gene	AI465228
RIKEN cDNA 2310067E08 gene	AK010084
RIKEN cDNA 2410002I01 gene	AI431038
RIKEN cDNA 2810430J06 gene	AI449488
RIKEN cDNA 2810455F06 gene	AI427110
RIKEN cDNA 3010021M21 gene	AI451475
RIKEN cDNA 3100002B05 gene	AI323902
RIKEN cDNA 4930584N22 gene	AI464326
RIKEN cDNA 9430080K19 gene	AI465256
ring finger protein 128 Mm.27764	NM_023270.3
ring finger protein 15	AU157590
Rous sarcoma oncogene	AI413783
runt related transcription factor 1	AI451932
RuvB (E coli homolog)-like 2	NM_006666
S-adenosylhomocysteine hydrolase (AHCY)	NM_000687
Saposin proteins A-D	M32221
Sarcolemma associated protein	BC021457
SEC13 (S. cerevisiae)-like 1	NM_030673
SEC61, alpha subunit (S. cerevisiae)	AI327023
Secreted apoptosis related protein 2 (SARP2)	AF017987
Secreted phosphoprotein 1 Mm.285918	NM_009263.1
secretory carrier membrane protein 1	BF058944
Selectin, platelet (p-selectin) ligand	AI661333
Selenoprotein W, 1	NM_003009
Sepiapterin reductase	AI894147
Serine (or cysteine) proteinase inhibitor, clade A, member 3N	BC013651
Serine (or cysteine) proteinase inhibitor, CLADE B	AF063937
Serine (or cysteine) proteinase inhibitor, clade B, member 5	BC005434
serine (or cysteine) proteinase inhibitor, clade B, member 6c	AF425084
serine (or cysteine) proteinase inhibitor, clade E, member 1	M33960
serine (or cysteine) proteinase inhibitor, clade E, member 2	X70946
serine (or cysteine) proteinase inhibitor, clade G, member 1 Mm.38888	NM_0097760.1
Serine (or cysteine) proteinase inhibitor, clade H (heat shock protein 47), member 1	AI326777
serine hydroxymethyl transferase 1 (soluble)	AI452103
serine protease inhibitor, Kunitz type, 2	NM_021102
serine/threonine kinase 23	AI894311
Serine/threonine kinase 35	BC047277
SERPINA3	AF089747
SERPINA5	NM_000624
SERPINB6	S69272
SERTA domain containing 2	BC014726
Ser-Thr protein kinase	NM_003607
SET translocation (myeloid leukemia-associated)	AI278616
sex comb on midleg- like 1 (Drosophila)	AI413639
SH3 domain binding glutamic acid-rich protein	NM_007341
SH3-binding kinase	BC031759
SH3-domain GRB2-like 2	U58886
sialyltransferase 8 (alpha-2, 8-sialyltransferase) D	AI385627
signal peptidase complex	N99438
Signal recognition particle 19	AK009412
signal transducer and activator of transcription 1	AI449540
Signal transducer and activator of transcription 3	U30709
Signal transducer and activator of transcription 5B	U21110
Similar to Acetyl-Coa Synthetase	AK033376
Similar To Cdna Flj10680	AK048616
Similar to eukaryotic translation initiation factor 3, subunit 8	BC000533
Similar to eukaryotic translation initiation factor 4A, isoform 1	BC006210
similar to germinal histone H4 gene	AI323498
Similar to granulin	BC000324
Similar to histamine N-methyltransferase	BC005907
similar to nonhistone chromosomal protein HMG-14 mouse	AI426113
similar to smt3-specific isopeptidase 1; sentrin/SUMO-specific protease	AI596338
similar to widely-interspaced zinc finger motifs	AI828531
Sirtuin 3 (silent mating type information regulation 2, homolog) 3 (S. cerevisiae)	AK075861
SIX3 sine oculis homeobox homolog 3	AJ012611
Sjogren syndrome antigen A2	AF042139
Sjogren syndrome antigen B	BG532929
Sjogren's syndrome/scleroderma autoantigen 1 homolog (human)	AI413145
SKIP for skeletal muscle and kidney enriched inositol phosphatase	AI806031
small inducible cytokine subfamily B (Cys-X-Cys), member 14 (BRAK)	AF144103
small inducible cytokine subfamily E1	NM_004757
Small membrane protein 1	NM_014313
Small nuclear RNA activating complex, polypeptide 1, 43 kD (SNAPC1)	NM_003082
Small proline-rich protein 2G	AY158991
SMX5-like protein	AF196468
Sodium channel, voltage-gated, type I, beta polypeptide	U85786
sodium shannel
Soluble protein Jagged mRNA, human	U77914
solute carrier family 1 (glutamateneutral amino acid transporter), member 4	BF340083
solute carrier family 2 (facilitated glucose transporter), member 3	BE550486
Solute carrier family 20, member 2	AI415416
Solute carrier family 22 (organic cation transporter), member 2	AI428862
solute carrier family 25 (mitochondrial carrier;	AI961224
solute carrier family 25 (mitochondrial carrier; adenine nucleotide translocator), member 6	AA916851
Solute carrier family 27 (fatty acid transporter), member 2	AI326155
Solute carrier family 28 (sodium-coupled nucleoside transporter), member 2	AI413193
Solute carrier family 3, member 1	AI451127
somatostatin	AI326805
sorting nexin 7	AI450660
Sparc secreted acidic cysteine rich glycoprotein Mm.35439	NM_009242.1
Spectrin alpha II	U83867
Spectrin beta 2	M74773
spectrin ß (SPTBN1)	M96803
Spi-C transcription factor (Spi-1/PU.1 related)	AI451311
Spinde pole body protein	NM_006322
Splicing factor 3b	AB037890
splicing factor 3b, subunit 1	AI666563
Splicing factor arginineserine-rich 9	NM_003769
splicing factor proline/glutamine rich (polypyrimidine tract binding protein associated) Mm.140	NM_023603.1
splicing factor, arginine/serine-rich 3 (SRp20)	AI528616
SPRY domain-containing SOCS box 4	AF403039
Src-like adaptor	BC032922
SRY (sex determining region Y)-box 13 (Sox13)	AF098915
SRY (sex determining region Y)-box 2. (Sox2)	Z31560
SRY-box 22 (SOX22)	XM_009617
stabilin 1	AF290914
Stam binding protein	AI662639
Steroid sulfatase	AI430879
sterol O-acyltransferase 1	AI385523
sterol regulatory element binding factor 1 (SREBF1)	NM_004176
Sulfatase 1	AK028285
superoxide dismutase 1 (SOD)	X02317
supervillin	AF109135
suppressor of cytokine signaling 2	AI464459
Sushi-repeat-containing protein, X-linked 2	AF393640
SWI/SNF related, matrix associated, actin dependent regulator of chromatin, subfamily d, member 1	AI661835
SWI/SNF related, matrix associated, actin dependent regulator of chromatin, subfamily a, member 2	X72889
SWI/SNF related, matrix associated, actin dependent regulator of chromatin, subfamily a, member 3	AI327369
synaptic vesicle glycoprotein 2 a	AK028318
synaptogyrin 1	AK010442
Synaptotagmin 4	AI323609
Syntaphilin	AK047568
syntrophin, ß2 (dystrophin-associated protein)	XM_012485
Tachykinin 2	D14423
TAF10 RNA polymerase II, TATA box binding protein (TBP)-associated factor	AJ249987
TAF2H	NM_006284
talin 2	AB093231
T-box 2	AI448932
T-box 5	AI464523
T-cell receptor alpha chain	AI449302
T-complex protein 11	X52128
t-complex testis expressed 1	AI465254
Telomerase binding protein, p23	AK010636
Tenascin C	AI327207, D90343
testis specific protein kinase 1	AI449716
Testis-specific XK-related protein on Y	NM_004677
Tetraspan 3	NM_005724
Tetratricopeptide repeat domain 2	NM_003315
tetratricopeptide repeat domain 3	AW510696
TGFB1-induced anti-apoptotic factor 1	D86970, AI425932
thioredoxin 2	AI325495
thioredoxin peroxidase (AOE372)	NM_006406
Thioredoxin reductase 3	AF349659
thioredoxin reductase II beta	AB019695
thioredoxin-like, 32kD	AF003938
Threonyl-tRNA synthetase	NM_003191
Thrombospondin 1 precursor	J05605
Thrombospondin 2	M64866
Thrombospondin type 1 domain containing gene	AB016768
Thymopoietin (gene encodes 3 different isoforms) Mm.124	AK011988.1
TIMP-2	J05593
TIMP3	NM_000362
Tissue inhibitor of metalloproteinase 1	M17243
Tissue inhibitor of metalloproteinase 2	M93954
TNF receptor-associated factor 3
TNFRSF1A-associated via death domain	L41690
toll-like receptor 3	AI450647
topoisomerase (DNA) III beta	AI428343
transcription elongation factor A (SII), 3	BC010807
transcription elongation factor TFIIS	AK027024
transcription factor 3	M31222
transcription factor 8 (represses interleukin 2 expression)	U12170
transcription factor E2a	AI324257
transcription factor Tat-CT1	AF040253
Transcriptional regulator, SIN3A (yeast)	AI426974
Transcriptional regulator, SIN3B (yeast)	AI327204
Transferring	J03299
transformed mouse 3T3 cell double minute 2	AI448103
transformer-2 alpha	AW978896
transforming growth factor, beta 2	AI323791, X57413
Transforming growth factor, beta induced, 68 kDa	AI661287
transforming growth factor, beta induced, also known as beta-IG-H3; BIGH3 Mm.14455	NM_009369.1
transforming growth factor, ß1	BC000125, J04431
Transforming, acidic coiled-coil containing protein 2	BC004057
transglutaminase 2, C polypeptide Mm.18843	NM_009373.2
Transient receptor potential cation channel, subfamily M, member 1	AF047714
transketolase	BF696840, U90889, L12711
Translocase of inner mitochondrial membrane 17 (yeast) homolog A	BC004439
Translocase of inner mitochondrial membrane 23 homolog	NM_006327
translocator of inner mitochondrial membrane b	AI429549
transmembrane 4 superfamily member 7	BC003482
transthyretin	AI323822
Traube	AI426755
Triggering receptor expressed on myeloid cells 2b	AF213458
Tubby like protein 1	NM_003322
tuberous sclerosis 2	AI450392
Tubulin, beta 5	BC005838
Tubulin, beta, 2	BC004188
tubulin-specific chaperone A	XM_003955
Tudor domain containing 7	BC029689
tudor repeat associator with PCTAIRE 2	AW129593
tumor necrosis factor receptor 12	NM_003790
tumor-associated calcium signal transducer 2	AI426251
Type II Golgi membrane protein	NM_014498
Typtophan 2,3-dioxygenase	NM_005651
TYRO protein tyrosine kinase binding protein	AF077829
Tyrosine 3-monoxygenasetryptophan 5-monoxygenase activation protein, zeta polypeptide	BC003623
U6 snRNA-associated Sm-like protein LSm7	NM_016199
ubinuclein 1	T70262
ubiquinol cytochrome-c reductase core I	L16842
ubiquinol-cytochrome c reductase complex (7.2 kD)	XM_009913
ubiquinol-cytochrome c reductase hinge protein	S61826
ubiquitin B	XM_012614
ubiquitin C	AB009010
ubiquitin conjugating enyme IAP repeat 6	AK023848
ubiquitin conjugating enzyme CDC34	L22005
Ubiquitin fusion degradation 1 like	AI451590
ubiquitin protein ligase E3A	AI661496
ubiquitin specific protease 11	XM_010378
ubiquitin specific protease 20	NM_006676
Ubiquitin specific protease 32	AK032362
ubiquitin specific protease 9	AJ012078
ubiquitin-activating enzyme E1	M58028
ubiquitin-activating enzyme E1-domain containing 1	BC019764
ubiquitin-conjugating enzyme E2 (HIP2)	AB022435
ubiquitin-conjugating enzyme E2 variant 1	AF155120
ubiquitin-conjugating enzyme E2E 3
ubiquitin-conjugating enzyme E2G 2	AI413443
ubiquitin-conjugating enzyme E2H	Z29331
ubiquitin-like 1 (sentrin)
UDP-glucuronosyl transferase 1 family, member 1 Mm.42472	NM_013701.1
Unc-51 like kinase 1 (C. elegans)	AI414377
Uncharacterized hematopoietic stemprogenitor cells protein MDS032	NM_018467
unconventional myosin (MYO15)	AF051976
upstream binding transcription factor, pol I
Upstream transcription factor 1	U41741, BC001699
upstream transcription factor 2	AI893650
UUbiquitin specific protease 7	AK075830
Vascular cell adhesion protein 1 precursor	U42327
vascular endothelial growth factor A	AI450411
vascular endothelial growth factor B	U43368
vasoactive intestinal peptide receptor 2	AI385741
V-crk-associated tyrosine kinase substrate	AI426143
vesicle-associated membrane protein 2	U60150
v-fos FBJ murine osteosarcoma viral oncogene homolog	BC004490
villin	AI414231
vimentin	BC000163
Visual system homeobox 1 homolog (zebrafish)	AF391758
v-maf musculoaponeurotic fibrosarcoma oncogene family, protein G (avian)	AI428545
voltage-dependent anion channel 2	AI430965
vomeronasal 1 receptor, C15	AK029205
WD-40-repeat-containing protein	AF072881
weakly similar to LONGEVIY-ASSURANCE PROTEIN 1	AK001105
weakly similar to zinc finger
Weakly similar to zinc finger protein
wee 1 homolog (S. pombe)	AI465227
Wiskott-Aldrich syndrome-like	BE504979
X-ray repair complementing defective repair in Chinese hamster cells 2	AK014963
YY1 transcription factor	AI447233
YY1 transcription factor (NF-E1)	M76541
zinc finger 3	AF217988
Zinc finger homeobox 1b	AF033116
zinc finger protein (purine-binding transcription factor)	D85131
zinc finger protein (ZNF184) kruppel-related	U66561
Zinc finger protein 143	AI427036
zinc finger protein 144 (Mel-18)
Zinc finger protein 148	U80078
Zinc finger protein 161 (ZNF161)	NM_007146
Zinc finger protein 162	NM_004630
zinc finger protein 216 splice variant 1 (ZNF216)	AF062346
Zinc finger protein 219	NM_016423
zinc finger protein 22 (KOX 15)
zinc finger protein 265 ZIS1	AF065391
zinc finger protein 277	AF209198
zinc finger protein 32 (KOX 30)	U69645
Zinc finger protein 39	BC011182
Zinc finger protein 472	BC027407
Zinc finger protein 75	U29501
zinc finger protein clones 23667 and 23775	NM_021188
zinc finger protein GLI-Kruppel family member	L16896
Zinc finger protein homologous to Zfp-36 in mouse	NM_003407
zinc ribbon domain containing, 1	AF230339
zinc-finger protein-like 1	AF030291
Zyxin related protein ZRP-1	AF000974
	AI661325
