# Supplementary material for: Patterns of gene expression in microarrays and expressed sequence tags from normal and cataractous lenses
Source: Hum Genomics. 2012 Sep 1;6(1):14. doi: 10.1186/1479-7364-6-14 (PMC3563465; doi:10.1186/1479-7364-6-14)
Supplement: Additional file 2 — Table S4. List of genes related to crystallins and heat shock proteins and their expression in different conditions of the lens. [file 1479-7364-6-14-S2.xlsx]

## Sheet: Sheet1
name	accession numbers	Lens	More in lens	Up in Sparc	Down in Sparc	Up in cataract	Down in cataract	Up in regeneration	Down in regeneration
Crystallin alpha A	XM_009788 (XM_009788.2), U66584
Crystallin alpha B	NM_001885
Crystallin beta A1	NM_005208, AJ239052, AI325927
Crystallin beta A2	NM_005209, AI324706, AF166331
Crystallin beta A4	XM_009895 (XM_009895.3), NM_001886
Crystallin beta B1	NM_001887, AK053869
Crystallin beta B2	XM_009888 (XM_009888.5), NM_000496
Crystallin beta B3	NM_004076, AJ272229
Crystallin gamma D	U66583, NM_006891
Crystallin gamma IV	K02586 (X00635.1)
Crystallin gamma S	AF161703
Crystallin alpha C	AI326838
Crystallin gamma A	AI323909
Crystallin gamma B	NM_005210, Z22573
Crystallin gamma C	AI323924, M64544
Crystallin gamma D	AJ224342
Crystallin gamma E	AI414621
Crystallin gamma F	AI414621
Crystallin, mu	AF039391
DnaJ (Hsp40) homolog, subfamily B, member 1	AI465465, BG537255
DnaJ (Hsp40) homolog, subfamily C, member 5	AF032115
Heat shock 27 kD protein 1	NM_001540
Heat shock 27 kD protein 2	NM_001541
Heat shock 70 kD protein 1B	NM_005346
heat shock cognate protein 54	AB034951
heat shock factor binding protein 1	AF068754
Heat shock protein 1	U03562
Heat shock protein 1 (aka HEAT-SHOCK PROTEIN 27; HSP27) Mm.13849	NM_013560.1
heat shock protein 1 (chaperonin 10)	AI327085
heat shock transcription factor 1	M64673
