# Supplementary material for: Patterns of gene expression in microarrays and expressed sequence tags from normal and cataractous lenses
Source: Hum Genomics. 2012 Sep 1;6(1):14. doi: 10.1186/1479-7364-6-14 (PMC3563465; doi:10.1186/1479-7364-6-14)
Supplement: Additional file 3 — Table S3. List of genes that are present in two or more different conditions of the lens. [file 1479-7364-6-14-S3.xlsx]

## Sheet: Sheet1
name	accession numbers	Lens	More in lens	Up in Sparc	Down in Sparc	Up in cataract	Down in cataract	Up in regeneration	Down in regeneration
Biliverdin reductase B (flavin reductase (NADPH))	BC027279, NM_000713, XM_008867 (XM_008867.3)
calpain 4, small subunit (30K)	AY007141, NM_001749
carbonyl reductase	AF113123, AI323923
Carbonyl reductase 1	BC002511, NM_001757
cathepsin D	M11233, NM_009983.2
ceruloplasmin (ferroxidase)	U49430, M13536
chromobox homolog 5 (Drosophila HP1a)	AI893653, NM_007626.2
clusterin (apolipoprotein J)	S70244, M64722
complement component 1, q subcomponent, alpha polypeptide	X58861, NM_007572.1
complement component 1, q subcomponent, beta polypeptide	X92959, NM_009777.1
complement component 1, q subcomponent, gamma polypeptide	X92960, NM_007574.1
Connective tissue growth factor	BC006783, M92934
Crystallin alpha A	XM_009788 (XM_009788.2), U66584
Crystallin beta A1	NM_005208, AJ239052, AI325927
Crystallin beta A2	NM_005209, AI324706, AF166331
Crystallin beta A4	XM_009895 (XM_009895.3), NM_001886
Crystallin beta B1	NM_001887, AK053869
Crystallin beta B2	XM_009888 (XM_009888.5), NM_000496
Crystallin beta B3	NM_004076, AJ272229
Crystallin gamma D	U66583, NM_006891
Crystallin gamma B	NM_005210, Z22573
Crystallin gamma C	AI323924, M64544
C-terminal binding protein 2	AB033123, AI326235
cyclin D3	AI323871, BC004076
cytochrome c oxidase subunit VIIa polypeptide 2	AY007643, X80899
cytochrome c oxidase subunit VIII	, AI326932
DnaJ (Hsp40) homolog, subfamily B, member 1	AI465465, BG537255
Extracellular matrix protein 1	L33416, U65932
ferritin light chain 1	AI449517, BC002991
fibronectin 1	BC004724
filensin	NM_001195, AF191045, Y13606
flotillin 1	BC004647, AI661038
GAPDH	AK026525, M33197
glutamate-ammonia ligase (glutamine synthase)	AI413315, NM_153601
glutathione peroxidase 3	AW149846, NM_002084, XM_003684.4
goliath protein	AF155650, NM_018434
growth factor receptor bound protein 10 Mm.24640	NM_010345.1, D86962
hemoglobin beta, major chain GeneID: 15129	NM_008220.2, AI323916
histocompatibility 2, class II antigen E beta	AI447932, M36939
Ia-associated invariant chain	AI451110, X05429
Latent transforming growh factor beta binding protein 3	NM_021070, AK007774
Lengsin	NM_016571, XM_004572
lipocalin 2	X81627, AK002932.1
peptidylglycine alpha-amidating monooxygenase	AI323455, U79523
peptidylprolyl isomerase B (cyclophilin B)	NM_000942, X58990
phakinin (BFSP2)	NM_003571, AJ304860
Pleiotrophin	S52353, BC005916
poly(rC) binding protein 2	AI893657, NM_005016
prosaposin	U57999, NM_011179.1
Proteasome (prosome, macropain) subunit, beta type, 4	NM_002796
Retinitis pigmentosa 2	NM_006915, AK050418
ribosomal protein L27a	AI415314, NM_000990
ribosomal protein L29	L08651, NM_000992
TGFB1-induced anti-apoptotic factor 1	D86970, AI425932
transketolase	BF696840, U90889, L12711
Upstream transcription factor 1	U41741, BC001699
