# Supplementary material for: Patterns of gene expression in microarrays and expressed sequence tags from normal and cataractous lenses
Source: Hum Genomics. 2012 Sep 1;6(1):14. doi: 10.1186/1479-7364-6-14 (PMC3563465; doi:10.1186/1479-7364-6-14)
Supplement: Additional file 4 — Table S6. List of genes related to cytochromes and their expression in different conditions of the lens. [file 1479-7364-6-14-S4.xlsx]

## Sheet: Sheet1
name	accession numbers	Lens	More in lens	Up in Sparc	Down in Sparc	Up in cataract	Down in cataract	Up in regeneration	Down in regeneration
cytochrome b-245, alpha polypeptide	AK018713
cytochrome b-561 domain containing 2	AK030225
cytochrome c oxidase subunit IV	AF005889
cytochrome c oxidase subunit Va	NM_004255
cytochrome c oxidase subunit VIa polypeptide 1	XM_012265 (XM_012265.3), AI893442
cytochrome c oxidase subunit VIIa polypeptide 2	AY007643, X80899
cytochrome c oxidase subunit VIII	, AI326932
cytochrome c oxidase, subunit VIIc	X52940
Cytochrome P450 4F 18	AF213458
cytochrome P450, family 2, subfamily a, polypeptide 4	AI893559
cytochrome P450, family 2, subfamily e, polypeptide 1	AI323829
Cytochrome P450, family 2. subfamily c, polypeptide 37	AF047542
cytochrome P450, family 4, subfamily f, polypeptide 18	BC013494
P450 (cytochrome) oxidoreductase	AB051763
