# Supplementary material for: Patterns of gene expression in microarrays and expressed sequence tags from normal and cataractous lenses
Source: Hum Genomics. 2012 Sep 1;6(1):14. doi: 10.1186/1479-7364-6-14 (PMC3563465; doi:10.1186/1479-7364-6-14)
Supplement: Additional file 5 — Table S7. List of genes related to transcriptional factors and their expression in different conditions of the lens. [file 1479-7364-6-14-S5.xlsx]

## Sheet: Sheet1
name	accession numbers	Lens	More in lens	Up in Sparc	Down in Sparc	Up in cataract	Down in cataract	Up in regeneration	Down in regeneration
63% protein similarity to: (AF082568) zinc finger 1 type transcription factor MZF-3 [Mus musculus]
activating transcription factor 4 (ATF4)	XM_010004
AP-2 a	NM_003220
apoptosis antagonizing transcription factor	AI426755
BACH-1
basic helix-loop-helix domain, class B, 2	XM_005086
Basic leucine zipper transcription factor, ATF-like	AK018587
Bcl-2-associated transcription factor short form mRNA	AF249273
beta-catenin-interacting protein ICAT	XM_001424
BHLHB2 gene for bHLH transcriptional factor DEC1	AB043885
butyrate response factor 1 (EGF-response factor 1)	X79067
Cbp/p300-interacting transactivator, with Glu/Asp-rich carboxy-terminal domain, 2	AI430768
chromobox homolog 5 (Drosophila HP1a)	AI893653, NM_007626.2
C-MAF	AF055376
DNA-damage inducible transcript 3	AI323295
dominant negative helix-loop-helix protein
Doublesex and mab-3	NM_172296
enhancer of zeste homolog 2 (Drosophila)	AI323840
Erythroid-specific transcription factor EKLF, human	U65404
Ets2 repressor factor
forkhead transcription factor E3 (FOXE3)	AF275722
FOS-like antigen 2
general transcription factor II H, polypeptide 2 (44 kDa subunit)	AI327310
General transcription factor II I	AF267747
general transcription factor IIH, polypeptide 1	BC000365
general transcription factor III C 1	AI429623
general transcription factor IIIC, polypeptide 5	AY007123
glucocorticoid-induced leucine zipper	AI326808
GLUT4 enhancer factor	BC001402
goliath protein	AF155650, NM_018434
homeo box (H6 family) 1 (Hmx1)	M99587
Homeo box A10	M81659
homeo box B6	AI385768
homeo box D9	AI385671
homeo box homolog 2 MSX-2, msh	D89377
homeobox protein (HOX7)	M97676
ID4 helix-loop-helix DNA binding protein	AL022726
jun D proto-oncogene	X51346
KRAB-associated protein 1 (TIF1B)	NM_005762
Kruppel-like factor 7 (ubiquitous)	BC004700
LIM homeobox protein 9	AJ243857
LIM homeobox protein 9	AJ243857
MAD homolog 3 (Drosophila)	AI324173
MAD homolog 4 (Drosophila)	AI427147
Mel transforming oncogene-like 1	AF302077
metal response element binding transcription factor 2	AI448197
methyl-CpG binding domain protein 2	AI449099
moderately similar to zinc finger ZXDA	BC002940
mRNA for hMBF1alpha	AB002282
Nescient helix loop helix 2	S40532
neuroblastoma ras oncogene	AI414879
NFE2L1	NM_003204
Ngfi-A binding protein 2	AI385556
NK2 transcription factor related, locus 2 (Drosophila)	S83259
nuclear factor I/C (CCAAT-binding transcription factor)	NM_005597
Nuclear factor of activated T-cells, cytoplasmic, Calcineurin-dependent 2	U36576
nuclear factor of kappa light polypeptide gene enhancer in B-cells inhibitor, alpha (NFKBIA)	NM_020529
nuclear protein in the AT region	AK033012
nuclear receptor co-repressor 1	AB019524
nuclear receptor co-repressor 2	NM_006312
nuclear receptor subfamily 3, group C, member 1	AI447752
nuclear receptor subfamily 4, group A, member 2	AI429298
nuclear transcription factor-Y gamma	AI448923, D89986
paired box gene 6 (PAX6)	XM_006318
paired-like homeodomain transcription factor 3 (PITX3)	XM_005924
PC4 and SFRS1 interacting protein 1	AJ308965
period homolog 3 (Drosophila)	AI428816
putative homeodomain transcription factor Mm.25877	NM_013629.1
rcd1 (required for cell differentiation) homolog 1 (S. pombe)	AI414253
RE1-silencing transcription factor	U13879
retinoblastoma 1	AI323835
Retinoblastoma binding protein 4	AI324260
retinoblastoma-like 2	AI323872
ring finger protein 128 Mm.27764	NM_023270.3
ring finger protein 15	AU157590
runt related transcription factor 1	AI451932
SERTA domain containing 2	BC014726
sex comb on midleg- like 1 (Drosophila)	AI413639
signal transducer and activator of transcription 1	AI449540
Signal transducer and activator of transcription 3	U30709
Signal transducer and activator of transcription 5B	U21110
SIX3 sine oculis homeobox homolog 3	AJ012611
Spi-C transcription factor (Spi-1/PU.1 related)	AI451311
SRY (sex determining region Y)-box 13 (Sox13)	AF098915
SRY (sex determining region Y)-box 2. (Sox2)	Z31560
SRY-box 22 (SOX22)	XM_009617
sterol regulatory element binding factor 1 (SREBF1)	NM_004176
TAF10 RNA polymerase II, TATA box binding protein (TBP)-associated factor	AJ249987
TAF2H	NM_006284
T-box 2	AI448932
T-box 5	AI464523
transcription elongation factor A (SII), 3	BC010807
transcription elongation factor TFIIS	AK027024
transcription factor 3	M31222
transcription factor 8 (represses interleukin 2 expression)	U12170
transcription factor E2a	AI324257
transcription factor Tat-CT1	AF040253
Transcriptional regulator, SIN3A (yeast)	AI426974
Transcriptional regulator, SIN3B (yeast)	AI327204
upstream binding transcription factor, pol I
Upstream transcription factor 1	U41741, BC001699
upstream transcription factor 2	AI893650
v-fos FBJ murine osteosarcoma viral oncogene homolog	BC004490
Visual system homeobox 1 homolog (zebrafish)	AF391758
v-maf musculoaponeurotic fibrosarcoma oncogene family, protein G (avian)	AI428545
weakly similar to zinc finger
Weakly similar to zinc finger protein
YY1 transcription factor	AI447233
YY1 transcription factor (NF-E1)	M76541
zinc finger 3	AF217988
Zinc finger homeobox 1b	AF033116
zinc finger protein (purine-binding transcription factor)	D85131
zinc finger protein (ZNF184) kruppel-related	U66561
Zinc finger protein 143	AI427036
zinc finger protein 144 (Mel-18)
Zinc finger protein 148	U80078
Zinc finger protein 161 (ZNF161)	NM_007146
Zinc finger protein 162	NM_004630
zinc finger protein 216 splice variant 1 (ZNF216)	AF062346
Zinc finger protein 219	NM_016423
zinc finger protein 22 (KOX 15)
zinc finger protein 265 ZIS1	AF065391
zinc finger protein 277	AF209198
zinc finger protein 32 (KOX 30)	U69645
Zinc finger protein 39	BC011182
Zinc finger protein 472	BC027407
Zinc finger protein 75	U29501
zinc finger protein clones 23667 and 23775	NM_021188
zinc finger protein GLI-Kruppel family member	L16896
Zinc finger protein homologous to Zfp-36 in mouse	NM_003407
zinc-finger protein-like 1	AF030291
Zyxin related protein ZRP-1	AF000974
