# Supplementary material for: Patterns of gene expression in microarrays and expressed sequence tags from normal and cataractous lenses
Source: Hum Genomics. 2012 Sep 1;6(1):14. doi: 10.1186/1479-7364-6-14 (PMC3563465; doi:10.1186/1479-7364-6-14)
Supplement: Additional file 6 — Table S8. List of genes related to immunity and their expression in different conditions of the lens. [file 1479-7364-6-14-S6.xlsx]

## Sheet: Sheet1
name	accession numbers	Lens	More in lens	Up in Sparc	Down in Sparc	Up in cataract	Down in cataract	Up in regeneration	Down in regeneration
Allograft inflammatory factor 1	BC021539
B-cell linker	AJ298054
B-cell receptor-associated protein 37	AC002397
C3A anaphylatoxin chemotactic receptor	AF053757
CD24 signal transducer	L33930
CD24a antigen*	AI323855
CD34 antigen	AI894153
CD52 antigen	X76696
Cd63 antigen	D16432
CD9 antigen Mm.2956	NM_007657.2
Chemokine (C-C motif) ligand 2	AF065933
chemokine (C-C motif) ligand 22	AI449147
Chemokine (C-C motif) receptor 2	U56819
Chemokine (C-X-C motif) ligand 12	D43805
Chemokine (C-X-C motif) ligand 16	AK029988
complement component 1, q subcomponent, alpha polypeptide	X58861, NM_007572.1
complement component 1, q subcomponent, beta polypeptide	X92959, NM_009777.1
complement component 1, q subcomponent, gamma polypeptide	X92960, NM_007574.1
Complement component 1, q subcomponent, receptor 1	AF099938
complement component 1, r subcomponent Mm.24276	NM_023143.1
Complement component 3 Mm.19131	NM_009778.1
ECSIT	NM_016581
Fc receptor, IgG, low affinity III	X60929, NM_010188.2
Granulin	X62321
H-2 class I histocompatibility antigen	M18524
Histocompatibility 13	BC034217
Histocompatibility 2	U47327
histocompatibility 2, class II antigen A, beta 1	V01527
histocompatibility 2, class II antigen E beta	AI447932, M36939
histocompatibility 2, D region locus 1	M18524, M69069
HLA class II region expressed gene KE2	NM_014260
HMG box mRNA, 3 end cds.	L07335
Ia-associated invariant chain	AI451110, X05429
IL2-inducible T-cell kinase	AI528630
immature colon carcinoma transcript 1	AK003192
immunoglobulin kappa chain variable 4 (V4)	AI450390
Immunoglobulin superfamily, member 4A	AB021967
interferon activated gene 203	AI661257
Interferon gamma inducible protein 30	AF290973
interferon induced transmembrane protein 3	AY082484
Interferon-induced protein with tetratricopeptide repeats 3	BC003804
Interleukin 1 receptor, type I	M20658
Interleukin 10 receptor, beta	U53696
leukocyte immunoglobulin-like receptor, subfamily B, member 4 - Glycoprotein 49 B	U05264
macrophage migration inhibitory factor	BC000447
Macrophage scavenger receptor 2	BC016551
MCP-1=monocyte chemotactic protein human, aortic endothelial cells	S69738
MCT-1 protein	NM_014060
natural cytotoxicity triggering receptor 1	AI450786
natural killer-tumor recognition sequence	AI361805, AI688640
Nuclear factor of activated T-cells, cytoplasmic, Calcineurin-dependent 2	U36576
Paired-Ig-like receptor B	U83172
poly(rC) binding protein 2	AI893657, NM_005016
Similar to granulin	BC000324
small inducible cytokine subfamily B (Cys-X-Cys), member 14 (BRAK)	AF144103
small inducible cytokine subfamily E1	NM_004757
Src-like adaptor	BC032922
stabilin 1	AF290914
suppressor of cytokine signaling 2	AI464459
T-cell receptor alpha chain	AI449302
TNF receptor-associated factor 3
toll-like receptor 3	AI450647
