# Supplementary material for: Patterns of gene expression in microarrays and expressed sequence tags from normal and cataractous lenses
Source: Hum Genomics. 2012 Sep 1;6(1):14. doi: 10.1186/1479-7364-6-14 (PMC3563465; doi:10.1186/1479-7364-6-14)
Supplement: Additional file 7 — Table S9. List of genes related to growth factors and their expression in different conditions of the lens. [file 1479-7364-6-14-S7.xlsx]

## Sheet: Sheet1
name	accession numbers	Lens	More in lens	Up in Sparc	Down in Sparc	Up in cataract	Down in cataract	Up in regeneration	Down in regeneration
bone morphogenetic protein 1	AI327151
bone morphogenetic protein 6	M60315
Connective tissue growth factor	BC006783, M92934
epidermal growth factor receptor	AI427644, NM_005228
fibroblast growth factor 14	AI451464
fibroblast growth factor receptor 2	AK026508, M87770
fibroblast growth factor receptor 3	M64347
growth factor receptor bound protein 10 Mm.24640	NM_010345.1, D86962
latent TGFb-binding protein 3	AF135960
latent TGFb-binding protein 4	XM_008868
Latent transforming growh factor beta binding protein 3	NM_021070, AK007774
Latent transforming growth factor beta binding protein 2	AF004874
macrophage migration inhibitory factor	BC000447
Nerve growth factor (HBNF-1)	M57399
neurotrophin-1	NM_013246
Ovarian beta-A inhibin	M13436
platelet derived growth factor, alpha	AI385687
Pleiotrophin	S52353, BC005916
transforming growth factor, beta 2	AI323791, X57413
Transforming growth factor, beta induced, 68 kDa	AI661287
transforming growth factor, beta induced, also known as beta-IG-H3; BIGH3 Mm.14455	NM_009369.1
transforming growth factor, ß1	BC000125, J04431
tumor necrosis factor receptor 12	NM_003790
vascular endothelial growth factor A	AI450411
vascular endothelial growth factor B	U43368
