# Supplementary material for: Patterns of gene expression in microarrays and expressed sequence tags from normal and cataractous lenses
Source: Hum Genomics. 2012 Sep 1;6(1):14. doi: 10.1186/1479-7364-6-14 (PMC3563465; doi:10.1186/1479-7364-6-14)
Supplement: Additional file 8 — Table S10. List of genes related to metalloproteinases and cathepsins and their expression in different conditions of the lens. [file 1479-7364-6-14-S8.xlsx]

## Sheet: Sheet1
name	accession numbers	Lens	More in lens	Up in Sparc	Down in Sparc	Up in cataract	Down in cataract	Up in regeneration	Down in regeneration
a disintegrin-like and metalloprotease (reprolysin type) with thrombospondin type 1 motif, 8	AF175282
ADAM 15 (metargidin)
ADAMTS9
Cathepsin B	S69034
Cathepsin C	U74683
cathepsin D	M11233, NM_009983.2
cathepsin F	AF088886
cathepsin H	XM_007633
cathepsin K	AJ006033
cathepsin L	AF217997
Cathepsin S	AJ223208
CNDP dipeptidase 2 (metallopeptidase M20 family)	BC005532
Dipeptidylpeptidase 10	BC029696
Homo sapiens mRNA for puromycin sensitive aminopeptidase	AJ132583
matrix metalloproteinase 1a (interstitial collagenase)	AJ278462
matrix metalloproteinase 24	AI426335
Metalloprotease	NM_007038
MM-1 beta	AB055804
Nedd-4-like ubiquitin-protein ligase (WWP2)	NM_007014
Stam binding protein	AI662639
TIMP-2	J05593
TIMP3	NM_000362
Tissue inhibitor of metalloproteinase 1	M17243
Tissue inhibitor of metalloproteinase 2	M93954
