# Supplementary material for: Patterns of gene expression in microarrays and expressed sequence tags from normal and cataractous lenses
Source: Hum Genomics. 2012 Sep 1;6(1):14. doi: 10.1186/1479-7364-6-14 (PMC3563465; doi:10.1186/1479-7364-6-14)
Supplement: Additional file 9 — Table S1. List of genes related to collagen and their expression in different conditions of the lens. [file 1479-7364-6-14-S9.xlsx]

## Sheet: Sheet1
name	accession numbers	Lens	More in lens	Up in Sparc	Down in Sparc	Up in cataract	Down in cataract	Up in regeneration	Down in regeneration
Collagen triple helix repeat containing 1	AK003674
Procollagen C-proteinase enhancer protein	X57337
procollagen, type I, alpha 2 Mm.168712	NM_007743.1
procollagen, type III, alpha 1 Mm.234850	NM_009930.1
Procollagen, type IV, alpha 1	AI528741
Procollagen, type IX, alpha 3	AF237721
Procollagen, type VIII, alpha 1	AK018742
procollagen, type XIV, alpha 1	AK052963
