# Supplementary material for: Patterns of gene expression in microarrays and expressed sequence tags from normal and cataractous lenses
Source: Hum Genomics. 2012 Sep 1;6(1):14. doi: 10.1186/1479-7364-6-14 (PMC3563465; doi:10.1186/1479-7364-6-14)
Supplement: Additional file 10 — Table S3. List of genes related to ribosomal proteins and translation and their expression in different conditions of the lens. [file 1479-7364-6-14-S10.xlsx]

## Sheet: Sheet1
name	accession numbers	Lens	More in lens	Up in Sparc	Down in Sparc	Up in cataract	Down in cataract	Up in regeneration	Down in regeneration
28S ribosomal RNA gene	M27830, M11167
EEF1 gamma	NM_001404
elongation factor 1a1	AF267861
Eukaryotic translation elongation factor 1 delta	NM_001960
eukaryotic translation elongation factor 1 gamma	BE963164
Eukaryotic translation elongtion factor 2	NM_001961
Eukaryotic translation initiation factor 2B, subunit 1 (alpha, 26 kD)	NM_001414
Eukaryotic translation initiation factor 3, subunit 4 (delta, 44 kD)	BC000733
eukaryotic translation initiation factor 3, subunit 6	AI465224
eukaryotic translation initiation factor 4 gamma	BE966878
Eukaryotic translation initiation factor 5B	AK037164
hypothetical pseudogene ribosomal protein L12	AI323900
mitochondria-associated protein involved in GMCSF signal transduction	BC024346
mitochondrial ribosomal protein L11	AK010329
mitochondrial ribosomal protein L23	AK086805
mitochondrial ribosomal protein L54	AK003225
mitochondrial ribosomal protein S21	BC027546
Mitochondrial robosomal protein S15	NM_031280
PRO1608	AF119850
PRO2640	AF116710
Ribosomal protein L11	NM_000975
ribosomal protein L13	AI186735
ribosomal protein L13	AW574664
ribosomal protein L13a	BC000514
ribosomal protein L18	AK012580
ribosomal protein L27a	AI415314, NM_000990
ribosomal protein L29	L08651, NM_000992
ribosomal protein L29	U49083
ribosomal protein L3	NM_000967
Ribosomal protein L35	NM_007209
ribosomal protein L36	AI464570
ribosomal protein L4	AI953886, NM_000968, BC005817
Ribosomal protein L8	NM_000973
Ribosomal protein S15	NM_001018
ribosomal protein S2	AK004568
ribosomal protein S3	X76772
ribosomal protein S5	AI464376
ribosomal protein S6 kinase, 90 kD, polypeptide 2	AI448582
Ribosomal protein S9	NM_001013
ribosomal protein, large P2	AK088737
ribosomal protein, large, P0	AA555113, AI953822, NM_001002
Similar to eukaryotic translation initiation factor 3, subunit 8	BC000533
Similar to eukaryotic translation initiation factor 4A, isoform 1	BC006210
